# Supplementary material for: Childhood Environmental Instabilities and Their Behavioral Implications: A Machine Learning Approach to Studying Adverse Childhood Experiences
Source: Behav Sci (Basel). 2024 Jun 8;14(6):487. doi: 10.3390/bs14060487 (PMC11200692; doi:10.3390/bs14060487)
Supplement: Supplementary file 1 [file behavsci-14-00487-s001.zip]

Archive with 1 entries (1 files):
- behavsci-2998940-supplementary.pdf
